# Supplementary material for: Gold Nanoparticles Induced Size Dependent Cytotoxicity on Human Alveolar Adenocarcinoma Cells by Inhibiting the Ubiquitin Proteasome System
Source: Pharmaceutics. 2023 Jan 28;15(2):432. doi: 10.3390/pharmaceutics15020432 (PMC9961554; doi:10.3390/pharmaceutics15020432)
Supplement: Supplementary file 1 [file pharmaceutics-15-00432-s001.zip]

Archive with 1 entries (1 files):
- pharmaceutics-2128033-supplementary.pdf
